# Supplementary material for: A compact model of Escherichia coli core and biosynthetic metabolism
Source: PLoS Comput Biol. 2025 Oct 13;21(10):e1013564. doi: 10.1371/journal.pcbi.1013564 (PMC12533975; doi:10.1371/journal.pcbi.1013564)
Supplement: S1 Data — (XLSX) [file pcbi.1013564.s002.xlsx]

## Sheet: index
Supplementary File	Description	Headers Description
A	Stoichiometry of the equivalent biomass reaction (Biomass) in iCH360.	metabolite_id: BIGG metabolite ID, as used in the COBRA model stoichiometry: stoichiometric coefficient of the metabolite in the equivalent biomass reaction used in iCH360
B	Manual curation of edges in the knowledge graph. Contains additional edges or annotation of existing edges (e.g. annotation of secondary catalytic relationships) which were added to the data parsed from EcoCyc.	bigg_rxn_id: BIGG ID of the reaction involved in the annotation, as used in the COBRA model biocyc_rxn_id: BioCyc ID of the reaction involved in the annotation (the ECOLI namespace is assumed unless otherwise specified) parent_node: ID in the knowledge graph of the parent node for the annotated edge parent_node_type: type of the parent node for the annotated edge parent_node_subtype: subtype of t…
C	Chemical approximations used to estimate the transformed Gibbs Free energy of reaction for reactions involving complex metabolites containing protein chains. The information in this table was used to create a cusom EQuilibrator compound cache containing these additional compounds, which were used in place of the original ones for the estimation of thermodynamic constants. PPT: phosphopantetheine.	bigg_equivalent: BIGG identifier (without the compartment suffix) for the compound in the model to be approximated with a new compound coco_id: ID to be assigned to the approximating compound when generating a local compound cache name: name to be given to the approximating compound when generating a local compound cache struct: InChI string representing the chemical structure of the approximatin…

## Sheet: A
metabolite_id	stoichiometry
26dap__M_c	-0.027788
3hmrsACP_c	-0.077824
3mob_c	-0.000576
ACP_c	0.35588
ac_c	0.038912
accoa_c	-0.094488
adp_c	76.0411
ala__L_c	-0.583159
amp_c	0.002854
arg__L_c	-0.295792
asn__L_c	-0.241055
asp__L_c	-0.243909
atp_c	-76.2221
cdp_c	0.027017
co2_c	0.142458
coa_c	0.094488
ctp_c	-0.160525
cys__L_c	-0.092156
datp_c	-0.026166
dctp_c	-0.027017
dgtp_c	-0.027017
dhap_c	-0.002278
dttp_c	-0.026166
f6p_c	-0.094488
for_c	0.001338
fum_c	-0.002278
gln__L_c	-0.357648
glu__L_c	-0.19646
gly_c	-0.612638
glyc3p_c	-0.139028
gtp_c	-0.215542
h2o_c	-70.3629
h_c	75.9683
h_p	-0.207176
hdeACP_c	-0.150428
his__L_c	-0.094738
ile__L_c	-0.290529
leu__L_c	-0.450531
lys__L_c	-0.343161
met__L_c	-0.153686
mlthf_c	-0.000576
nadp_c	0.02881
nadph_c	-0.02881
nh4_c	-0.014845
palmACP_c	-0.127628
pep_c	-0.0667
phe__L_c	-0.185265
pi_c	75.8229
ppi_c	1.05556
pro__L_c	-0.221055
prpp_c	-0.002278
ru5p__D_c	-0.039804
ser__L_c	-0.35482
so4_c	-0.004338
succ_c	0.002278
thf_c	0.000576
thr__L_c	-0.253687
trp__L_c	-0.056843
tyr__L_c	-0.137896
udp_c	0.047244
ump_c	0.047244
utp_c	-0.238592
val__L_c	-0.423162

## Sheet: B
bigg_rxn_id	biocyc_rxn_id	parent_node	parent_node_type	parent_node_subtype	parent_node_biocyc_id	child_node_subtype	child_node_biocyc_id	edge_weight	edge_type	edge_subtype	edge_notes	edge_ref
SHK3Dr	SHIKIMATE-5-DEHYDROGENASE-RXN	bigg:SHK3Dr	reaction		SHIKIMATE-5-DEHYDROGENASE-RXN	polypeptide	EG11234-MONOMER		catalysis	secondary	shikimate dehydrogenase with much lower activity than aroE	PMID:12637497
NDPK6	DUDPKIN-RXN	bigg:NDPK6	reaction		DUDPKIN-RXN	polypeptide	ADENYL-KIN-MONOMER		catalysis	secondary	adenylate kinase main catalytic function is bigg:ADK1, but possesses nucleoside diphosphate kinase ( bigg:NDPK(n) ) catalytic activity	PMID:8650159;PMID:15941717
NDPK8	DADPKIN-RXN	bigg:NDPK8	reaction		DADPKIN-RXN	polypeptide	ADENYL-KIN-MONOMER		catalysis	secondary	adenylate kinase main catalytic function is bigg:ADK1, but possesses nucleoside diphosphate kinase ( bigg:NDPK(n) ) catalytic activity	PMID:8650159;PMID:15941718
NDPK1	GDPKIN-RXN	bigg:NDPK1	reaction		GDPKIN-RXN	polypeptide	ADENYL-KIN-MONOMER		catalysis	secondary	adenylate kinase main catalytic function is bigg:ADK1, but possesses nucleoside diphosphate kinase ( bigg:NDPK(n) ) catalytic activity	PMID:8650159;PMID:15941717
NDPK2	UDPKIN-RXN	bigg:NDPK2	reaction		UDPKIN-RXN	polypeptide	ADENYL-KIN-MONOMER		catalysis	secondary	adenylate kinase main catalytic function is bigg:ADK1, but possesses nucleoside diphosphate kinase ( bigg:NDPK(n) ) catalytic activity	PMID:8650159;PMID:15941718
NDPK4	DTDPKIN-RXN	bigg:NDPK4	reaction		DTDPKIN-RXN	polypeptide	ADENYL-KIN-MONOMER		catalysis	secondary	adenylate kinase main catalytic function is bigg:ADK1, but possesses nucleoside diphosphate kinase ( bigg:NDPK(n) ) catalytic activity	PMID:8650159;PMID:15941719
NDPK5	DGDPKIN-RXN	bigg:NDPK5	reaction		DGDPKIN-RXN	polypeptide	ADENYL-KIN-MONOMER		catalysis	secondary	adenylate kinase main catalytic function is bigg:ADK1, but possesses nucleoside diphosphate kinase ( bigg:NDPK(n) ) catalytic activity	PMID:8650159;PMID:15941720
NDPK7	DCDPKIN-RXN	bigg:NDPK7	reaction		DCDPKIN-RXN	polypeptide	ADENYL-KIN-MONOMER		catalysis	secondary	adenylate kinase main catalytic function is bigg:ADK1, but possesses nucleoside diphosphate kinase ( bigg:NDPK(n) ) catalytic activity	PMID:8650159;PMID:15941722
XYLK	XYLULOKIN-RXN	bigg:XYLK	reaction		XYLULOKIN-RXN	polypeptide	RIBULOKIN-MONOMER		catalysis	secondary	L-ribulokynanase has broad substrate specifity and can phosphorilate D-xylulose as well. However, affinity for D-xylulose was reported to be much lower (>100-fold smaller Km)	PMID:11747300
ASPTA	ASPAMINOTRANS-RXN	bigg:ASPTA	reaction		ASPAMINOTRANS-RXN	multimeric_protein	TYRB-DIMER		catalysis	primary	aromatic aminotransferase (tyrB) shows comparable affinity to aspartate aminotransferase (aspC) for dicarboxylic aminoacid (e.g) aspartate. Note that the reverse is not true, with tyrB being significantly more affine to aromatic aminoacids than aspC	PMID:8218300
PHETA1	RXN-10814	bigg:PHETA1	reaction		RXN-10814	multimeric_protein	BRANCHED-CHAINAMINOTRANSFER-CPLX		catalysis	secondary	branched-chain-amino-acid aminotransferase possesses broad substrate specificity, but its activity on pheylalanine and tyrosine was reported to be very low	PMID:378964
PHETA1	RXN-10815	bigg:PHETA1	reaction		RXN-10815	multimeric_protein	ASPAMINOTRANS-DIMER		catalysis	secondary	Aspartate aminotransferase (aspC) possesses considerably lower activity on aromatic aminoacids than the aromatic aminotranferase( tyrB)	PMID:8218300
TYRTA	TYROSINE-AMINOTRANSFERASE-RXN	bigg:TYRTA	reaction		TYROSINE-AMINOTRANSFERASE-RXN	multimeric_protein	ASPAMINOTRANS-DIMER		catalysis	primary	Aspartate aminotransferase (aspC) was shown considerably lower activity on aromatic aminoacids than the aromatic aminotranferase tyrB in vitro.	PMID:8218300
TYRTA	TYROSINE-AMINOTRANSFERASE-RXN	bigg:TYRTA	reaction		TYROSINE-AMINOTRANSFERASE-RXN	multimeric_protein	BRANCHED-CHAINAMINOTRANSFER-CPLX		catalysis	secondary	branched-chain-amino-acid aminotransferase possesses broad substrate specificity, but its activity on pheylalanine and tyrosine was reported to be very low	PMID:378964
FBP	F16BDEPHOS-RXN	bigg:FBP	reaction		F16BDEPHOS-RXN	polypeptide	EG11195-MONOMER		catalysis	secondary	fructose-1,6 biphosphate phosphatase activity reported, though this is not specific to the C1-phosphate, like fbp,gplx, and pther FBP-Phosphatases	PMID: 16990279
FBP	F16BDEPHOS-RXN	bigg:FBP	reaction		F16BDEPHOS-RXN	polypeptide	EG11736-MONOMER		catalysis	secondary	this haloacid dehalogenase (HAD)-like hydrolase was reported to have enzymatc activity for the conversion of FBP to F6P	PMID: 16990279
FBP	F16BDEPHOS-RXN	bigg:FBP	reaction		F16BDEPHOS-RXN	multimeric_protein	CPLX0-303		catalysis	secondary	gplX encodes a second fructose biphosphate phosphatase. It's activity in vitro was reported to be 7-fold less than FBPase I (fbp). In addition, a fbp deltion strain was reported unable to grow on gluconeogic substrates, suggesting that fbp is the most physiologically relevant isoenzyme for the FBP reaction. Expression of glpX from a multicopy plasmid complemented the fbp-deletion phenotype	PMID:10986273
FBP	F16BDEPHOS-RXN	bigg:FBP	reaction		F16BDEPHOS-RXN	polypeptide	EG11239-MONOMER		catalysis	secondary	YhbA is a pyridoxal phosphate phosphatase which was shown to possess fructose 1,6-bisphosphate phosphatase activity in vitro (PMID: 19073594), alnbeit lower than fbp . However, a fbp deletion strain was reported unable to grow on gluconeogic substrates, suggesting that fbp is the most physiologically relevant isoenzyme for the FBP reaction (PMID:10986273)	PMID:19073594;PMID:10986273
FBP	F16BDEPHOS-RXN	bigg:FBP	reaction		F16BDEPHOS-RXN	multimeric_protein	CPLX0-7776		catalysis	secondary	YggF posses FBPase activity in vitro (PMID:19073594), albeit less than fbp. However, a fbp deletion strain was reported unable to grow on gluconeogic substrates, suggesting that fbp is the most physiologically relevant isoenzyme for the FBP reaction (PMID:10986273)	PMID:19073594;PMID:10986274
FBP	F16BDEPHOS-RXN	bigg:FBP	reaction		F16BDEPHOS-RXN	multimeric_protein	ALKAPHOSPHA-CPLX		catalysis	secondary	phoA is a periplasmic alkaline phosphatase with broad specificity (Ecocyc). Since this is a periplasmic protein and since a fbp deletion strain was reported unable to grow on gluconeogic substrates, this edge is marked as secondary catalysis.
PGM	RXN-15513	bigg:PGM	reaction		RXN-15513	polypeptide	PGMI-MONOMER		catalysis	secondary	this cofactor-independent phosphoglycerate mutase, GpmM, possesses considerably lower activity than the dependent counterpart (GpmA)	PMID:10437801;PMID:21187861
PFL	PYRUVFORMLY-RXN	bigg:PFL	reaction		PYRUVFORMLY-RXN	modified_protein	PYRUVFORMLY-CPLX		catalysis	primary
PFL	PYRUVFORMLY-RXN	PYRUVFORMLY-CPLX	protein	modified_protein	PYRUVFORMLY-CPLX	multimeric_protein	PYRUVFORMLY-INACTIVE-CPLX		protein_modification
PFL	PYRUVFORMLY-RXN	PYRUVFORMLY-CPLX	protein	modified_protein	PYRUVFORMLY-CPLX	polypeptide	PFLACTENZ-MONOMER		protein_modification_requirement		pyruvate formate-lyase activating enzyme (PflA, PFL-AE) activates pyruvate formate-lyase by generating an essential glycyl radical within the enzyme (source: EcoCyc page for pflA). pyruvate formate-lyase activating enzyme 2 (pflC) is a putative homolog of pflA
PFL	PYRUVFORMLY-RXN	bigg:PFL	reaction	reaction	PYRUVFORMLY-RXN	polypeptide	KETOBUTFORMLY-MONOMER		catalysis	secondary	Tdce was identified as having both 2-oxobutanoate formate-lyase and pyruvate formate-lyase activities and is activated by pflA. Expression from a plasmid could partially complement growth defects under anaerobic growth in a pflA mutant	PMID:9484901;PMID:9657990
PFL	PYRUVFORMLY-RXN	KETOBUTFORMLY-MONOMER	protein	modified_protein	KETOBUTFORMLY-MONOMER	polypeptide	KETOBUTFORMLY-INACT-MONOMER		protein_modification		Tdce was identified as having both 2-oxobutanoate formate-lyase and pyruvate formate-lyase activities and is activated by pflA. Expression from a plasmid could partially complement growth defects under anaerobic growth in a pflA mutant	PMID:9484901;PMID:9657991
PFL	PYRUVFORMLY-RXN	KETOBUTFORMLY-MONOMER	protein	modified_protein	KETOBUTFORMLY-MONOMER	polypeptide	PFLACTENZ-MONOMER		protein_modification_requirement		pyruvate formate-lyase activating enzyme (PflA, PFL-AE) activates pyruvate formate-lyase by generating an essential glycyl radical within the enzyme (source: EcoCyc page for pflA)
PFL	PYRUVFORMLY-RXN	bigg:PFL	reaction	reaction	PYRUVFORMLY-RXN	multimeric_protein	CPLX0-9871		catalysis	secondary	from Ecocyc: GrcA is a small (14 kDa) glycyl radical enzyme (GRE) that can restore activity of oxygen-damaged pyruvate formate-lyase (PFL).	ecocyc page for the gene
PFL	PYRUVFORMLY-RXN	CPLX0-9871	protein	multimeric_protein	CPLX0-9871	modified_protein	PYRUVFORMLY-CPLX	1	subunit_composition	requirement
PFL	PYRUVFORMLY-RXN	CPLX0-9871	protein	multimeric_protein	CPLX0-9871	polypeptide	EG11784-MONOMER	1	subunit_composition	requirement
PFL	PYRUVFORMLY-RXN	CPLX0-9871	protein	multimeric_protein	CPLX0-9871	polypeptide	PFLACTENZ-MONOMER		protein_modification_requirement
PFL	PYRUVFORMLY-RXN	bigg:PFL	reaction	reaction	PYRUVFORMLY-RXN	polypeptide	EG11910-MONOMER		putative_association		PflD was identified by sequence similarity as a homolog of pyruvate formate-lyase in PMID:7773398. However, its role as a PFL remains putative. Additionally, in PMID:14673546, pflA and pflB knockout suppressed almost entirely PFL activity.	PMID:7773398;PMID:14673546
PFL	PYRUVFORMLY-RXN	bigg:PFL	reaction	reaction	PYRUVFORMLY-RXN	polypeptide	EG11911-MONOMER		putative_association		PflC was identified by sequence similarity as a homolog of pyruvate formate-lyase activating enzyme in PMID:7773398. However, its role as a PFL remains putative. Additionally, in PMID:14673546, pflA and pflB knockout suppressed almost entirely PFL activity.	PMID:7773398
ACKr	ACETATEKIN-RXN	bigg:ACKr	reaction	reaction	ACETATEKIN-RXN	polypeptide	GARTRANSFORMYL2-MONOMER		catalysis	secondary	purT is a phosphoribosylglycinamide (GAR) transformylase, but possesses some acetate kinase activity. Reported activity as an acetate kinase is significantly lower compared to turnovers reported in BRENDA for the main acetate kinase ackA	PMID:8117714
ACKr	ACETATEKIN-RXN	bigg:ACKr	reaction	reaction	ACETATEKIN-RXN	polypeptide	PROPKIN-MONOMER		catalysis	secondary	tcdD is a proprionate kinase with acetate kinase secondary activity. In ackA (the primary acetate kinase) KO strains, overexpression of tdcD from a plasmid partially restore growth rate.	PMID:9484901
SDPTA	SUCCINYLDIAMINOPIMTRANS-RXN	bigg:SDPTA	reaction	reaction	SUCCINYLDIAMINOPIMTRANS-RXN	multimeric_protein	SUCCORNTRANSAM-CPLX		catalysis	secondary	astC can carry SDPTA activity and can support production of SDAP in strain with argD and serC simultaneous knockouts. However, its SDPA activity is not sufficent to also sustain lysine production in the the same mutant.	PMID:25243376
SDPTA	SUCCINYLDIAMINOPIMTRANS-RXN	bigg:SDPTA	reaction	reaction	SUCCINYLDIAMINOPIMTRANS-RXN	multimeric_protein	ASPAMINOTRANS-DIMER		catalysis	secondary	the aminotransferases aspC, gabT, hisC, ilvE, patA, puuE, tyrB were all reported to have promiscuous activity as SDPTA. When individually expressed from a plasmid, each of these transaminase could rescue growth in a triple argD, serC, astC KO mutant, lacking the three main SDP-Transaminases.	PMID:25243376
SDPTA	SUCCINYLDIAMINOPIMTRANS-RXN	bigg:SDPTA	reaction	reaction	SUCCINYLDIAMINOPIMTRANS-RXN	multimeric_protein	GABATRANSAM-CPLX		catalysis	secondary	the aminotransferases aspC, gabT, hisC, ilvE, patA, puuE, tyrB were all reported to have promiscuous activity as SDPTA. When individually expressed from a plasmid, each of these transaminase could rescue growth in a triple argD, serC, astC KO mutant, lacking the three main SDP-Transaminases.	PMID:25243376
SDPTA	SUCCINYLDIAMINOPIMTRANS-RXN	bigg:SDPTA	reaction	reaction	SUCCINYLDIAMINOPIMTRANS-RXN	multimeric_protein	HISTPHOSTRANS-CPLX		catalysis	secondary	the aminotransferases aspC, gabT, hisC, ilvE, patA, puuE, tyrB were all reported to have promiscuous activity as SDPTA. When individually expressed from a plasmid, each of these transaminase could rescue growth in a triple argD, serC, astC KO mutant, lacking the three main SDP-Transaminases.	PMID:25243376
SDPTA	SUCCINYLDIAMINOPIMTRANS-RXN	bigg:SDPTA	reaction	reaction	SUCCINYLDIAMINOPIMTRANS-RXN	multimeric_protein	BRANCHED-CHAINAMINOTRANSFER-CPLX		catalysis	secondary	the aminotransferases aspC, gabT, hisC, ilvE, patA, puuE, tyrB were all reported to have promiscuous activity as SDPTA. When individually expressed from a plasmid, each of these transaminase could rescue growth in a triple argD, serC, astC KO mutant, lacking the three main SDP-Transaminases.	PMID:25243376
SDPTA	SUCCINYLDIAMINOPIMTRANS-RXN	bigg:SDPTA	reaction	reaction	SUCCINYLDIAMINOPIMTRANS-RXN	multimeric_protein	CPLX0-8159		catalysis	secondary	the aminotransferases aspC, gabT, hisC, ilvE, patA, puuE, tyrB were all reported to have promiscuous activity as SDPTA. When individually expressed from a plasmid, each of these transaminase could rescue growth in a triple argD, serC, astC KO mutant, lacking the three main SDP-Transaminases.	PMID:25243376
SDPTA	SUCCINYLDIAMINOPIMTRANS-RXN	bigg:SDPTA	reaction	reaction	SUCCINYLDIAMINOPIMTRANS-RXN	polypeptide	G6646-MONOMER		catalysis	secondary	the aminotransferases aspC, gabT, hisC, ilvE, patA, puuE, tyrB were all reported to have promiscuous activity as SDPTA. When individually expressed from a plasmid, each of these transaminase could rescue growth in a triple argD, serC, astC KO mutant, lacking the three main SDP-Transaminases.	PMID:25243376
SDPTA	SUCCINYLDIAMINOPIMTRANS-RXN	bigg:SDPTA	reaction	reaction	SUCCINYLDIAMINOPIMTRANS-RXN	multimeric_protein	TYRB-DIMER		catalysis	secondary	the aminotransferases aspC, gabT, hisC, ilvE, patA, puuE, tyrB were all reported to have promiscuous activity as SDPTA. When individually expressed from a plasmid, each of these transaminase could rescue growth in a triple argD, serC, astC KO mutant, lacking the three main SDP-Transaminases.	PMID:25243376
ALATA_L	ALANINE-AMINOTRANSFERASE-RXN	bigg:ALATA_L	reaction	reaction	ALANINE-AMINOTRANSFERASE-RXN	multimeric_protein	ACETYLORNTRANSAM-CPLX		catalysis	secondary	the aminotransferases argD, aspC, astC, gabT, patA, puuE, serC, tyrB were all reported to have promiscuous activity as as transaminases for the formation of alanine. When individually expressed from a plasmid, each of these transaminase could rescue growth in a triple alaA, alaC, avtA KO mutant, lacking the three alanine-producing transaminases. Since all of these transaminases use glutamate as a…	PMID:25243376;PMID: 20729367
ALATA_L	ALANINE-AMINOTRANSFERASE-RXN	bigg:ALATA_L	reaction	reaction	ALANINE-AMINOTRANSFERASE-RXN	multimeric_protein	ASPAMINOTRANS-DIMER		catalysis	secondary	the aminotransferases argD, aspC, astC, gabT, patA, puuE, serC, tyrB were all reported to have promiscuous activity as as transaminases for the formation of alanine. When individually expressed from a plasmid, each of these transaminase could rescue growth in a triple alaA, alaC, avtA KO mutant, lacking the three alanine-producing transaminases. Since all of these transaminases use glutamate as a…	PMID:25243382;PMID: 20729368
ALATA_L	ALANINE-AMINOTRANSFERASE-RXN	bigg:ALATA_L	reaction	reaction	ALANINE-AMINOTRANSFERASE-RXN	multimeric_protein	SUCCORNTRANSAM-CPLX		catalysis	secondary	the aminotransferases argD, aspC, astC, gabT, patA, puuE, serC, tyrB were all reported to have promiscuous activity as as transaminases for the formation of alanine. When individually expressed from a plasmid, each of these transaminase could rescue growth in a triple alaA, alaC, avtA KO mutant, lacking the three alanine-producing transaminases. Since all of these transaminases use glutamate as a…	PMID:25243382;PMID: 20729369
ALATA_L	ALANINE-AMINOTRANSFERASE-RXN	bigg:ALATA_L	reaction	reaction	ALANINE-AMINOTRANSFERASE-RXN	multimeric_protein	GABATRANSAM-CPLX		catalysis	secondary	the aminotransferases argD, aspC, astC, gabT, patA, puuE, serC, tyrB were all reported to have promiscuous activity as as transaminases for the formation of alanine. When individually expressed from a plasmid, each of these transaminase could rescue growth in a triple alaA, alaC, avtA KO mutant, lacking the three alanine-producing transaminases. Since all of these transaminases use glutamate as a…	PMID:25243382;PMID: 20729370
ALATA_L	ALANINE-AMINOTRANSFERASE-RXN	bigg:ALATA_L	reaction	reaction	ALANINE-AMINOTRANSFERASE-RXN	multimeric_protein	CPLX0-8159		catalysis	secondary	the aminotransferases argD, aspC, astC, gabT, patA, puuE, serC, tyrB were all reported to have promiscuous activity as as transaminases for the formation of alanine. When individually expressed from a plasmid, each of these transaminase could rescue growth in a triple alaA, alaC, avtA KO mutant, lacking the three alanine-producing transaminases. Since all of these transaminases use glutamate as a…	PMID:25243382;PMID: 20729371
ALATA_L	ALANINE-AMINOTRANSFERASE-RXN	bigg:ALATA_L	reaction	reaction	ALANINE-AMINOTRANSFERASE-RXN	polypeptide	G6646-MONOMER		catalysis	secondary	the aminotransferases argD, aspC, astC, gabT, patA, puuE, serC, tyrB were all reported to have promiscuous activity as as transaminases for the formation of alanine. When individually expressed from a plasmid, each of these transaminase could rescue growth in a triple alaA, alaC, avtA KO mutant, lacking the three alanine-producing transaminases. Since all of these transaminases use glutamate as a…	PMID:25243382;PMID: 20729372
ALATA_L	ALANINE-AMINOTRANSFERASE-RXN	bigg:ALATA_L	reaction	reaction	ALANINE-AMINOTRANSFERASE-RXN	multimeric_protein	PSERTRANSAM-CPLX		catalysis	secondary	the aminotransferases argD, aspC, astC, gabT, patA, puuE, serC, tyrB were all reported to have promiscuous activity as as transaminases for the formation of alanine. When individually expressed from a plasmid, each of these transaminase could rescue growth in a triple alaA, alaC, avtA KO mutant, lacking the three alanine-producing transaminases. Since all of these transaminases use glutamate as a…	PMID:25243382;PMID: 20729373
ALATA_L	ALANINE-AMINOTRANSFERASE-RXN	bigg:ALATA_L	reaction	reaction	ALANINE-AMINOTRANSFERASE-RXN	multimeric_protein	TYRB-DIMER		catalysis	secondary	the aminotransferases argD, aspC, astC, gabT, patA, puuE, serC, tyrB were all reported to have promiscuous activity as as transaminases for the formation of alanine. When individually expressed from a plasmid, each of these transaminase could rescue growth in a triple alaA, alaC, avtA KO mutant, lacking the three alanine-producing transaminases. Since all of these transaminases use glutamate as a…	PMID:25243382;PMID: 20729374
ACOTA	ACETYLORNTRANSAM-RXN	bigg:ACOTA	reaction	reaction	ACETYLORNTRANSAM-RXN	polypeptide	G6646-MONOMER		catalysis	secondary	puuE was identified to have some, albeit small, promiscuous activity as an ACOAT. Note, however, that that a argD, astC, gabT mutatnt could not growth in minimal medium unless putrescine (which cannot be converted to ornithine or arginine) was supplemented to activate puuE expression	PMID:25243382
ACOTA	ACETYLORNTRANSAM-RXN	bigg:ACOTA	reaction	reaction	ACETYLORNTRANSAM-RXN	multimeric_protein	SUCCORNTRANSAM-CPLX		catalysis	secondary	astC can carry ACOAT activity. However a delta_astC mutant showes no growth defects, while a delta_argD mutatent showed slower growth and and grew to only 45% of the wild-type final cell density (both recovered by addition of arginine). This suggest a secondary catalysis role for astC in this reacrion	PMID:25243383
ATPS4rpp	ATPSYN-RXN	ATPSYN-CPLX	protein	multimeric_protein	ATPSYN-CPLX	polypeptide	EG10106-MONOMER	1	subunit_composition	accessory	atp codes for a non-essential ATP synthase accessory factor	ecocyc page for the gene
GLCtex_copy1	RXN0-2481	bigg:GLCtex_copy1	reaction	reaction	RXN0-2481	multimeric_protein	CPLX0-7655		catalysis	primary	outer membrane porin lamB has a sugar-binding site for maltooligosaccharides and also has an affinity to glucose	PMID:31900563
RIBabcpp	ABC-28-RXN	bigg:RIBabcpp	reaction	reaction	ABC-28-RXN	multimeric_protein	ABC-42-CPLX		catalysis	secondary	the D-allose ABC-type transporter was reporter to be promiscouous, albeit with low affinity, for ribose tranport	PMID:9401019
RIBabcpp	ABC-28-RXN	bigg:RIBabcpp	reaction	reaction	ABC-28-RXN	multimeric_protein	ABC-46-CPLX		catalysis	secondary	the periplasmic binding protein ytfQ was reported to bind arabinose, allose, Ribose and others, in addition to its primary substrate galactofuranose	PMID:19744923
RIBabcpp	ABC-28-RXN	bigg:RIBabcpp	reaction	reaction	ABC-28-CPLX	multimeric_protein	CPLX0-7646		non_catalytic_requirement		ribsD encodes a pyranase converting between pyranose and furanose forms of D-Ribose and has been reported to be be important in utilisation of robose as a carbon source. ribsD mutant showed impaired fitness in growth on Ribose.	PMID:29769716
GLCptspp	TRANS-RXN-157	bigg:GLCptspp	reaction	reaction	TRANS-RXN-157	multimeric_protein	CPLX-154		catalysis	secondary	while encoding A PTS Glucose-Glucoside transporter that can transport and phosphorilate glucose in the cytoplasm, bglF is normally silent in ecoli	PMID:2199437;PMID:7781607
GLCptspp	TRANS-RXN-158	bigg:GLCptspp	reaction	reaction	TRANS-RXN-158	multimeric_protein	CPLX0-7938		non_catalytic_requirement		PTS Enzyme I, together with phosphocarrying protein Hpr, are involved in the suger-unspecific part of the PTS transport system, collectively transfering a phosphoryl group from PEP to the sugar-specxific PTS enzymes	ecocyc page for the gene
GLCptspp	TRANS-RXN-158	bigg:GLCptspp	reaction	reaction	TRANS-RXN-158	polypeptide	PTSH-MONOMER		non_catalytic_requirement		PTS Enzyme I, together with phosphocarrying protein Hpr, are involved in the suger-unspecific part of the PTS transport system, collectively transfering a phosphoryl group from PEP to the sugar-specxific PTS enzymes	ecocyc page for the gene
GLCptspp	TRANS-RXN-159	bigg:GLCptspp	reaction	reaction	TRANS-RXN-159	multimeric_protein	CPLX-165		catalysis	secondary	The the mannose PTS permease can transport sugar. However, while a ptsG mutant shows significant fitness decrease growing on glucose, a manXYZ mutant shows minor effects, suggesting the role of this enzyme as secondary with respect to the Glucose PTS-mediated transport.	PMID:22923596
FRUpts2pp	TRANS-RXN-158A	bigg:FRUpts2pp	reaction	reaction	TRANS-RXN-158A	multimeric_protein	CPLX0-7938		non_catalytic_requirement		PTS Enzyme I, together with phosphocarrying protein Hpr, are involved in the suger-unspecific part of the PTS transport system, collectively transfering a phosphoryl group from PEP to the sugar-specxific PTS enzymes	ecocyc page for the gene
FRUpts2pp	TRANS-RXN-158A	bigg:FRUpts2pp	reaction	reaction	TRANS-RXN-158A	polypeptide	PTSH-MONOMER		non_catalytic_requirement		PTS Enzyme I, together with phosphocarrying protein Hpr, are involved in the suger-unspecific part of the PTS transport system, collectively transfering a phosphoryl group from PEP to the sugar-specxific PTS enzymes	ecocyc page for the gene
G3PT	GLYCEROL-1-PHOSPHATASE-RXN	bigg:G3PT	reaction	reaction	GLYCEROL-1-PHOSPHATASE-RXN	polypeptide	G6425-MONOMER		catalysis	secondary	ybiV is a type II Holoacid dehalogenase (HAD) with some reported activity on glycerol-3-phosphate, though this activity was low when compared to other substrates.	PMID:16990279
G3PT		bigg:G3PT	reaction	reaction		polypeptide	G7187-MONOMER		catalysis	primary	hexpA shows glycerol-3-phosphe phosphatase activity in crude E.coli extract	PMID:22353596
ACCOAC		bigg:ACCOAC	reaction	reaction		multimeric_protein	ACETYL-COA-CARBOXYLMULTI-CPLX		catalysis	primary	manual curation because the carboxylase reaction does not have a specific reaction ID in Ecocyc
3OAS181		bigg:3OAS181	reaction	reaction		multimeric_protein	FABB-CPLX		catalysis	secondary	fatty acid elongation in ecoli is catalysed by both fabB and fabF. However, fabF was reported to have remarkably higher activity in the elongation of pamitoleoyl-ACP, (C16:1) compared to fabB	PMID:7002930;PMID:7002930;PMID:19362649
FUM	FUMHYDR-RXN	bigg:FUM	reaction	reaction	FUMHYDR-RXN	multimeric_protein	FUMARASE-C		catalysis	secondary	fumC is one the three well-characterised e.coli fumarases, but is mainly active under oxydative stress conditions. In addition, fumarase activity in a delta_fumC mutant was reported to be 90% of that of the wild-type	https://doi.org/10.1101/2020.08.04.232652
FUM	FUMHYDR-RXN	bigg:FUM	reaction	reaction	FUMHYDR-RXN	polypeptide	EG-11162-MONOMER		catalysis	secondary	fumD and fumE are enzymes with fumarase activity identified in a large-scale metabolomics screen for enzymatic activities of uncharacterized proteins in E. coli. While their activity was confirmed in vitro, a triple fumABC mutant was reported not to growth on acetate	PMID:27941785;doi.org/10.1101/2020.08.04.232652
FUM	FUMHYDR-RXN	bigg:FUM	reaction	reaction	FUMHYDR-RXN	polypeptide	G6903-MONOMER		catalysis	secondary	fumD and fumE are enzymes with fumarase activity identified in a large-scale metabolomics screen for enzymatic activities of uncharacterized proteins in E. coli. While their activity was confirmed in vitro, a triple fumABC mutant was reported not to growth on acetate	PMID:27941785;doi.org/10.1101/2020.08.04.232653
FUM	FUMHYDR-RXN	bigg:FUM	reaction	reaction	FUMHYDR-RXN	multimeric_protein	FUMARASE-B		catalysis	secondary	fumarase B is mainly known to be active under anaerobic coditions	ecocyc page for the gene
ACHBS	ACETOOHBUTSYN-RXN	bigg:ACHBS	reaction	reaction	ACETOOHBUTSYN-RXN	multimeric_protein	ACETOLACTSYNII-CPLX		catalysis	inactive	this 2-aceto-2-hydroxybutanoate synthase isozyme is known to be inactive in canonical K12 strains due to a frameshift mutation. (see Ecocyc page for ilvG and references thereof)	ecocyc page for the gene
ACLS	ACETOLACTSYN-RXN	bigg:ACLS	reaction	reaction	ACETOLACTSYN-RXN	multimeric_protein	ACETOLACTSYNII-CPLX		catalysis	inactive	this 2-aceto-2-hydroxybutanoate synthase isozyme is known to be inactive in canonical K12 strains due to a frameshift mutation. (see Ecocyc page for ilvG and references thereof)	ecocyc page for the gene
GLUDy	GLUTAMATESYN-CPLX	bigg:GLUDy	reaction	reaction	GLUTAMATESYN-CPLX	multimeric_protein	GLUTAMATESYN-CPLX		catalysis	secondary	while the small subunit of the glutamate synthase can use ammonia as a nitrogen sorurce for the for the generation of L-glutamate from alpha-ketoglutarate, NH4 dependent activity has been reported to be significantly lower than the glutamine-dependent activity (GLUSy) suggesting promiscous, but not primary catalysis of the GLUDy reaction	PMID:770440
THRD_L	THREDEHYD-RXN	bigg:THRD_L	reaction	reaction	THREDEHYD-RXN	multimeric_protein	THREDEHYDCAT-CPLX		catalysis	secondary	Catabolic threonine dehydratase (TdcB) carries out the first step in threonine degradation, but its role in isoleucine biosynthesis is thought to be minor due to his limited expression profile (ecocyc). An ilvA deletion strain was reported to be auxotroph for isoleucine in PMID:37312226	PMID:37312226
THRD_L	THREDEHYD-RXN	bigg:THRD_L	reaction	reaction	THREDEHYD-RXN	polypeptide	L-SERINEDEAM1-MONOMER		catalysis	secondary	serine deaminase sdaA was reported to have promiscous, albeit low, activity as a threonine deaminase	PMID:15155761
NTP5	RXN-12195	bigg:NTP5	reaction	reaction	RXN-12195	polypeptide	G7841-MONOMER		catalysis	primary	rsgA is a member of the a member of the HAS-GTPase (Hydrophobic Amino acid Substituted for catalytic glutamine GTPases) and possess GTPase activity, as well as some hydrolytic activity with other NTPs	PMID:12220175
DUTPDP	DUTP-PYROP-RXN	bigg:DUTPDP	reaction	reaction	RXN-12196	polypeptide	G7164-MONOMER		catalysis	secondary	nudL is a member of the Nudix hydrolase superfamily of nucleoside diphosphatases (Ecocyc). Activity as a dUTPdiphosphatase has been reported (PMID: 16766526). However, in vitro efficiency is significantly less than reported for the canonical DUTPase dut (cf. PMID: 16766526 and PMID: 8798636). Further, null mutations in nut were found to be lethal (PMID: 2830228), while little fitness changes were…	PMID:16766526;PMID:8798636;PMID:2830228;PMID:29769716
RPI	RIB5PISOM-RXN	bigg:RPI	reaction	reaction	RIB5PISOM-RXN	multimeric_protein	RIB5PISOMB-CPLX		catalysis	secondary	There are two physically and genetically distinct ribose-5-phosphate isomerases present in E. coli. RpiA is constitutively expressed and rpiA mutants are robose auxotrophs. RpiB can also catalyse the reaction with similar efficiency, but its expression is only induced by growth on ribose (PMID:8576032)	PMID:8576032
PGI	PGLUCISOM-RXN	bigg:PGI	reaction	reaction	PGLUCISOM-RXN	multimeric_protein	CPLX-8401		catalysis	secondary	kduI has been shown to have PGI activity (PMID: 32179131) and potentially support pgi in vivo. However, pgi mutants are unable to grow on glucose as a sole carbon source (PMID: 16046082)	PMID:32179131;PMID:16046082
HSDy	HOMOSERDEHYDROG-RXN	bigg:HSDy	reaction	reaction	HOMOSERDEHYDROG-RXN	multimeric_protein	ASPKINIIHOMOSERDEHYDROGII-CPLX		catalysis	secondary	E. coli K-12 encodes two proteins capable of HSDy activity, class I HSD (thrA) and class II HSD (metL). In PMID:4860558, the activity of the two enzymes have been investegated extensively. Particularly , class II enzymes were reported to be repressed by methionine and considerably less abundant. A strain lacking activity of the class I enzymes was reported to have strong fitness losses (it requir…	PMID:4860558
TKT1	1TRANSKETO-RXN	bigg:TKT1	reaction	reaction	1TRANSKETO-RXN	multimeric_protein	CPLX0-1261		catalysis	secondary	Transketolase activity in E. coli is known to be carried by two isozymes, tktA and tktB. Experimental evidence suggests tktB to be responsible for only minor transketolase activity (PMID: 8396116), This is further supported by large scale fitness screenings (PMID: 29769716), where tktA mutants show more significant fitness defects than tktB ones	PMID:8396116;PMID:29769716
TKT2	2TRANSKETO-RXN	bigg:TKT2	reaction	reaction	2TRANSKETO-RXN	multimeric_protein	CPLX0-1261		catalysis	secondary	Transketolase activity in E. coli is known to be carried by two isozymes, tktA and tktB. Experimental evidence suggests tktB to be responsible for only minor transketolase activity (PMID: 8396116), This is further supported by large scale fitness screenings (PMID: 29769716), where tktA mutants show more significant fitness defects than tktB ones	PMID:8396116;PMID:29769717
PFK	6PFRUCTPHOS-RXN	bigg:PFK	reaction	reaction	6PFRUCTPHOS-RXN	multimeric_protein	6PFK-2-CPX		catalysis	secondary	6-phosphofructokinase 2 (pfkB) encodes a phosphofructokinase with only relatively low PFK activity compared to the main isoform pfkA (PMID:149128 and other references on Ecocyc pages). In add
IPMD	RXN-13158	bigg:IPMD	reaction	reaction	RXN-13158	polypeptide	G6986-MONOMER		catalysis	secondary	DmlA is a D-malate dehydrogenase that is essential for aerobic growth on D-malate as the sole carbon source and its expression appears induced by malate(EcoCyc). DmlA was shown to catalyse oxidative decarboxylation of 3-isopropylmalate (IPMD), and chromosomal expression was shown to rescue growth in a leucin-auxotroph leuB deletion strain (PMID: 25160617)	PMID:25160617
HISTP	HISTIDPHOS-RXN	bigg:HISTP	reaction	reaction	HISTIDPHOS-RXN	multimeric_protein	ALKAPHOSPHA-CPLX		catalysis	secondary	phoA is a periplasmic alkaline phosphatase with broad specificity, including histidinol-phosphate (see Ecocyc page for the gene). The other isoenzyme, hisB, is thought to have high substrate specificity for histididol-phosphate based on a large screen on phosphorilated substrates (PMID: 16990279), this edge is marked as secondary catalysis for HISTP.	PMID:13906598;PMID:16990279
PSP_L	RXN0-5114	bigg:PSP_L	reaction	reaction	RXN0-5114	multimeric_protein	ALKAPHOSPHA-CPLX		catalysis	secondary	phoA is a periplasmic alkaline phosphatase with broad specificity (Ecocyc). Since this is a periplasmic protein and a serB deletion strain is known to be a serine auxotroph (e.g. PMID:17884825,PMID:36920032, and results from the large fitness screen in PMID: 29769716), this edge is assigned secondary catalysis role.	PMID:17884825;PMID:36920032;PMID:29769716
PSP_L	RXN0-5115	bigg:PSP_L	reaction	reaction	RXN0-5115	multimeric_protein	APHA-CPLX		catalysis	secondary	aphA encodes a periplasmic phosphatase/phosphotransferase which was shown to have activity with various substrates, including activity for phosphoserine (PMID: 9011040). Since this is a periplasmic protein and a serB deletion strain is known to be a serine auxotroph (e.g. PMID:17884825,PMID:36920032, and results from the large fitness screen in PMID: 29769716), this edge is assigned secondary cat…	PMID:9011040; PMID:17884825;PMID:36920032;PMID:29769716
PSP_L	RXN0-5116	bigg:PSP_L	reaction	reaction	RXN0-5116	polypeptide	GPH-MONOMER		catalysis	secondary	overexpression of gph, hisB, and YtjC were shown to rescue serine auxotrophy in a serB deletion strain (PMID:17884825)	PMID:17884825
PSP_L	RXN0-5117	bigg:PSP_L	reaction	reaction	RXN0-5117	polypeptide	PGAM2-MONOMER		catalysis	secondary	overexpression of gph, hisB, and YtjC were shown to rescue serine auxotrophy in a serB deletion strain (PMID:17884825)	PMID:17884825
PSP_L	RXN0-5118	bigg:PSP_L	reaction	reaction	RXN0-5118	polypeptide	IMIDHISTID-CPLX		catalysis	secondary	overexpression of gph, hisB, and YtjC were shown to rescue serine auxotrophy in a serB deletion strain (PMID:17884825)	PMID:17884825
CYSTL	CYSTATHIONINE-BETA-LYASE-RXN	bigg:CYSTL	reaction	reaction	CYSTATHIONINE-BETA-LYASE-RXN	multimeric_protein	CPLX0-8092		catalysis	secondary	overexpression of malY from a plasmid was able to complement methionine auxotrophy in a metC auxotroph	PMID:7665481
DHFR	DIHYDROFOLATEREDUCT-RXN	bigg:DHFR	reaction	reaction	DIHYDROFOLATEREDUCT-RXN	multimeric_protein	CPLX0-8571		catalysis	secondary	overexpression of flM from a plasmid was shown to rescue severe growth defects in a folA mutant	PMID:14617668
CYTBDpp	RXN0-5266	bigg:CYTBDpp	reaction	reaction	RXN0-5266	multimeric_protein	APP-UBIOX-CPLX		catalysis	secondary	The relevance of cytochrome bd-II under aerobic conditions is unclear
CYTBD2pp	RXN0-5267	bigg:CYTBD2pp	reaction	reaction	RXN0-5267	multimeric_protein	APP-UBIOX-CPLX		catalysis	secondary	The relevance of cytochrome bd-II under aerobic conditions is unclear
CYSS	ACSERLY-RXN	bigg:CYSS	reaction	reaction	ACSERLY-RXN	multimeric_protein	ACSERLYB-CPLX		catalysis	secondary	Two isozymes, (cysM and cysK) are known to carry Cysteine Synthase activity in E. coli. However, cysK mutant have been reported to be cysteine auxotrophs, suggesting a secondary role for cysM in this reaction	PMID: 16000837
ASPCT	ASPCARBTRANS-RXN	ASPCARBTRANS-CPLX	protein	multimeric_protein	ASPCARBTRANS-CPLX	multimeric_protein	ASPCARBREG-DIMER	1	subunit_composition	accessory	pyrI encodes a regulatory subunit of the ASPCT complex, which contains binding sites for the allosteric effectors CTP and ATP but has no catalytic activity (source: Ecocyc). Since the gene is not essential, but the gene encoding the catalytic subunit is, the regulatory subunit is understood to be accessory	ecocyc page for the gene
METS	HOMOCYSMETB12-RXN	bigg:METS	reaction	reaction	HOMOCYSMETB12-RXN	polypeptide	HOMOCYSMET-MONOMER		catalysis	primary	MetE was shown to utilize only the triglutamate form of folate, which is technically a different reaction on than bigg:METS (see ECOLI:HOMOCYSMET-RXN on Ecocyc). Since this reaction is not present in iML1515, we add a catalytic edge to metE to avoid creating an extra reaction, which would result in iCH360 no longer being a perfect submodel of iML1515.

## Sheet: C
bigg_equivalent	coco_id	name	struct
malACP	malPPT	malonyl-PPT	InChI=1S/C15H27N2O10PS/c1-15(2,9-27-28(24,25)26-3)13(22)14(23)17-5-4-10(18)16-6-7-29-12(21)8-11(19)20/h13,22H,4-9H2,1-3H3,(H,16,18)(H,17,23)(H,19,20)(H,24,25)/p-1/t13-/m0/s1
acACP	acPPT	acetyl-PPT	InChI=1S/C14H27N2O8PS/c1-10(17)26-8-7-15-11(18)5-6-16-13(20)12(19)14(2,3)9-24-25(21,22)23-4/h12,19H,5-9H2,1-4H3,(H,15,18)(H,16,20)(H,21,22)/t12-/m0/s1
actACP	actPPT	acetoacyl-PPT	InChI=1S/C16H29N2O9PS/c1-11(19)9-13(21)29-8-7-17-12(20)5-6-18-15(23)14(22)16(2,3)10-27-28(24,25)26-4/h14,22H,5-10H2,1-4H3,(H,17,20)(H,18,23)(H,24,25)/t14-/m0/s1
3haACP	3haPPT	3-Hydroxybutanoyl-PPT	InChI=1S/C16H31N2O9PS/c1-11(19)9-13(21)29-8-7-17-12(20)5-6-18-15(23)14(22)16(2,3)10-27-28(24,25)26-4/h11,14,19,22H,5-10H2,1-4H3,(H,17,20)(H,18,23)(H,24,25)/t11?,14-/m0/s1
but2eACP	but2ePPT	2E-butenoyl-PPT	InChI=1S/C16H29N2O8PS/c1-5-6-13(20)28-10-9-17-12(19)7-8-18-15(22)14(21)16(2,3)11-26-27(23,24)25-4/h5-6,14,21H,7-11H2,1-4H3,(H,17,19)(H,18,22)(H,23,24)/b6-5+/t14-/m0/s1
butACP	butPPT	butanoyl-PPT	InChI=1S/C16H31N2O8PS/c1-5-6-13(20)28-10-9-17-12(19)7-8-18-15(22)14(21)16(2,3)11-26-27(23,24)25-4/h14,21H,5-11H2,1-4H3,(H,17,19)(H,18,22)(H,23,24)/t14-/m0/s1
3ohexACP	3ohexPPT	3-oxohexanoyl-PPT	InChI=1S/C18H33N2O9PS/c1-5-6-13(21)11-15(23)31-10-9-19-14(22)7-8-20-17(25)16(24)18(2,3)12-29-30(26,27)28-4/h16,24H,5-12H2,1-4H3,(H,19,22)(H,20,25)(H,26,27)/t16-/m0/s1
3hhexACP	3hhexPPT	3-Hydroxyhexanoyl-PPT	InChI=1S/C18H35N2O9PS/c1-5-6-13(21)11-15(23)31-10-9-19-14(22)7-8-20-17(25)16(24)18(2,3)12-29-30(26,27)28-4/h13,16,21,24H,5-12H2,1-4H3,(H,19,22)(H,20,25)(H,26,27)/t13?,16-/m0/s1
thex2eACP	thex2ePPT	2E-hexenoyl-PPT	InChI=1S/C18H33N2O8PS/c1-5-6-7-8-15(22)30-12-11-19-14(21)9-10-20-17(24)16(23)18(2,3)13-28-29(25,26)27-4/h7-8,16,23H,5-6,9-13H2,1-4H3,(H,19,21)(H,20,24)(H,25,26)/b8-7+/t16-/m0/s1
hexACP	hexPPT	hexenoyl-PPT	InChI=1S/C18H35N2O8PS/c1-5-6-7-8-15(22)30-12-11-19-14(21)9-10-20-17(24)16(23)18(2,3)13-28-29(25,26)27-4/h16,23H,5-13H2,1-4H3,(H,19,21)(H,20,24)(H,25,26)/t16-/m0/s1
3ooctACP	3ooctPPT	3-oxooctanoyl-PPT	InChI=1S/C20H37N2O9PS/c1-5-6-7-8-15(23)13-17(25)33-12-11-21-16(24)9-10-22-19(27)18(26)20(2,3)14-31-32(28,29)30-4/h18,26H,5-14H2,1-4H3,(H,21,24)(H,22,27)(H,28,29)/t18-/m0/s1
3hoctACP	3hoctPPT	3-Hydroxyoctanoyl-PPT	InChI=1S/C20H39N2O9PS/c1-5-6-7-8-15(23)13-17(25)33-12-11-21-16(24)9-10-22-19(27)18(26)20(2,3)14-31-32(28,29)30-4/h15,18,23,26H,5-14H2,1-4H3,(H,21,24)(H,22,27)(H,28,29)/t15?,18-/m0/s1
toct2eACP	toct2ePPT	2E-octenoyl-PPT	InChI=1S/C20H37N2O8PS/c1-5-6-7-8-9-10-17(24)32-14-13-21-16(23)11-12-22-19(26)18(25)20(2,3)15-30-31(27,28)29-4/h9-10,18,25H,5-8,11-15H2,1-4H3,(H,21,23)(H,22,26)(H,27,28)/b10-9+/t18-/m0/s1
ocACP	ocPPT	octanoyl-PPT	InChI=1S/C20H39N2O8PS/c1-5-6-7-8-9-10-17(24)32-14-13-21-16(23)11-12-22-19(26)18(25)20(2,3)15-30-31(27,28)29-4/h18,25H,5-15H2,1-4H3,(H,21,23)(H,22,26)(H,27,28)/t18-/m0/s1
3odecACP	3odecPPT	3-oxodecanoyl-PPT	InChI=1S/C22H41N2O9PS/c1-5-6-7-8-9-10-17(25)15-19(27)35-14-13-23-18(26)11-12-24-21(29)20(28)22(2,3)16-33-34(30,31)32-4/h20,28H,5-16H2,1-4H3,(H,23,26)(H,24,29)(H,30,31)/t20-/m0/s1
3hdecACP	3hdecPPT	3-Hydroxydecanoyl-PPT	InChI=1S/C22H43N2O9PS/c1-5-6-7-8-9-10-17(25)15-19(27)35-14-13-23-18(26)11-12-24-21(29)20(28)22(2,3)16-33-34(30,31)32-4/h17,20,25,28H,5-16H2,1-4H3,(H,23,26)(H,24,29)(H,30,31)/t17?,20-/m0/s1
tdec2eACP	tdec2ePPT	2E-decenoyl-PPT	InChI=1S/C22H41N2O8PS/c1-5-6-7-8-9-10-11-12-19(26)34-16-15-23-18(25)13-14-24-21(28)20(27)22(2,3)17-32-33(29,30)31-4/h11-12,20,27H,5-10,13-17H2,1-4H3,(H,23,25)(H,24,28)(H,29,30)/b12-11+/t20-/m0/s1
dcaACP	dcaPPT	decanoyl-PPT	InChI=1S/C22H43N2O8PS/c1-5-6-7-8-9-10-11-12-19(26)34-16-15-23-18(25)13-14-24-21(28)20(27)22(2,3)17-32-33(29,30)31-4/h20,27H,5-17H2,1-4H3,(H,23,25)(H,24,28)(H,29,30)/t20-/m0/s1
3oddecACP	3oddecPPT	3-oxododecacnoyl-PPT	InChI=1S/C24H45N2O9PS/c1-5-6-7-8-9-10-11-12-19(27)17-21(29)37-16-15-25-20(28)13-14-26-23(31)22(30)24(2,3)18-35-36(32,33)34-4/h22,30H,5-18H2,1-4H3,(H,25,28)(H,26,31)(H,32,33)/t22-/m0/s1
3hddecACP	3hddecPPT	3-Hydroxydedecanoyl-PPT	InChI=1S/C24H47N2O9PS/c1-5-6-7-8-9-10-11-12-19(27)17-21(29)37-16-15-25-20(28)13-14-26-23(31)22(30)24(2,3)18-35-36(32,33)34-4/h19,22,27,30H,5-18H2,1-4H3,(H,25,28)(H,26,31)(H,32,33)/t19?,22-/m0/s1
tddec2eACP	tddec2ePPT	2E-dodecenoyl-PPT	InChI=1S/C24H45N2O8PS/c1-5-6-7-8-9-10-11-12-13-14-21(28)36-18-17-25-20(27)15-16-26-23(30)22(29)24(2,3)19-34-35(31,32)33-4/h13-14,22,29H,5-12,15-19H2,1-4H3,(H,25,27)(H,26,30)(H,31,32)/b14-13+/t22-/m0/s1
ddcaACP	ddcaPPT	dodecanoyl-PPT	InChI=1S/C24H47N2O8PS/c1-5-6-7-8-9-10-11-12-13-14-21(28)36-18-17-25-20(27)15-16-26-23(30)22(29)24(2,3)19-34-35(31,32)33-4/h22,29H,5-19H2,1-4H3,(H,25,27)(H,26,30)(H,31,32)/t22-/m0/s1
3omrsACP	3omrsPPT	3-oxotetradecanoyl-PPT	InChI=1S/C26H49N2O9PS/c1-5-6-7-8-9-10-11-12-13-14-21(29)19-23(31)39-18-17-27-22(30)15-16-28-25(33)24(32)26(2,3)20-37-38(34,35)36-4/h24,32H,5-20H2,1-4H3,(H,27,30)(H,28,33)(H,34,35)/t24-/m0/s1
3hmrsACP	3hmrsPPT	3-hydroxytatradecanoyl-PPT	InChI=1S/C26H51N2O9PS/c1-5-6-7-8-9-10-11-12-13-14-21(29)19-23(31)39-18-17-27-22(30)15-16-28-25(33)24(32)26(2,3)20-37-38(34,35)36-4/h21,24,29,32H,5-20H2,1-4H3,(H,27,30)(H,28,33)(H,34,35)/t21?,24-/m0/s1
tmrs2eACP	tmrs2ePPT	2E-tetradecenoyl-PPT	InChI=1S/C26H49N2O8PS/c1-5-6-7-8-9-10-11-12-13-14-15-16-23(30)38-20-19-27-22(29)17-18-28-25(32)24(31)26(2,3)21-36-37(33,34)35-4/h15-16,24,31H,5-14,17-21H2,1-4H3,(H,27,29)(H,28,32)(H,33,34)/b16-15+/t24-/m0/s1
myrsACP	myrsPPT	tetradecanoyl-PPT	InChI=1S/C26H51N2O8PS/c1-5-6-7-8-9-10-11-12-13-14-15-16-23(30)38-20-19-27-22(29)17-18-28-25(32)24(31)26(2,3)21-36-37(33,34)35-4/h24,31H,5-21H2,1-4H3,(H,27,29)(H,28,32)(H,33,34)/t24-/m0/s1
3opalmACP	3opalmPPT	3-oxohexadecanoyl-PPT	InChI=1S/C28H53N2O9PS/c1-5-6-7-8-9-10-11-12-13-14-15-16-23(31)21-25(33)41-20-19-29-24(32)17-18-30-27(35)26(34)28(2,3)22-39-40(36,37)38-4/h26,34H,5-22H2,1-4H3,(H,29,32)(H,30,35)(H,36,37)/t26-/m0/s1
3hpalmACP	3hpalmPPT	3-hydroxyhexadecanoyl-PPT	InChI=1S/C28H55N2O9PS/c1-5-6-7-8-9-10-11-12-13-14-15-16-23(31)21-25(33)41-20-19-29-24(32)17-18-30-27(35)26(34)28(2,3)22-39-40(36,37)38-4/h23,26,31,34H,5-22H2,1-4H3,(H,29,32)(H,30,35)(H,36,37)/t23?,26-/m0/s1
tpalm2eACP	tpalm2ePPT	2E-hexadecenoyl-PPT	InChI=1S/C28H53N2O8PS/c1-5-6-7-8-9-10-11-12-13-14-15-16-17-18-25(32)40-22-21-29-24(31)19-20-30-27(34)26(33)28(2,3)23-38-39(35,36)37-4/h17-18,26,33H,5-16,19-23H2,1-4H3,(H,29,31)(H,30,34)(H,35,36)/b18-17+/t26-/m0/s1
palmACP	palmPPT	hexadecanoyl-PPT	InChI=1S/C28H55N2O8PS/c1-5-6-7-8-9-10-11-12-13-14-15-16-17-18-25(32)40-22-21-29-24(31)19-20-30-27(34)26(33)28(2,3)23-38-39(35,36)37-4/h26,33H,5-23H2,1-4H3,(H,29,31)(H,30,34)(H,35,36)/t26-/m0/s1
3ooctdACP	3ooctdPPT	3-oxooctadecanoyl-PPT	InChI=1S/C30H57N2O9PS/c1-5-6-7-8-9-10-11-12-13-14-15-16-17-18-25(33)23-27(35)43-22-21-31-26(34)19-20-32-29(37)28(36)30(2,3)24-41-42(38,39)40-4/h28,36H,5-24H2,1-4H3,(H,31,34)(H,32,37)(H,38,39)/t28-/m0/s1
3hoctaACP	3hoctaPPT	3-hydroxyoctadecanoyl-PPT	InChI=1S/C30H59N2O9PS/c1-5-6-7-8-9-10-11-12-13-14-15-16-17-18-25(33)23-27(35)43-22-21-31-26(34)19-20-32-29(37)28(36)30(2,3)24-41-42(38,39)40-4/h25,28,33,36H,5-24H2,1-4H3,(H,31,34)(H,32,37)(H,38,39)/t25?,28-/m0/s1
toctd2eACP	toctd2ePPT	2E-octadecenoyl-PPT	InChI=1S/C30H57N2O8PS/c1-5-6-7-8-9-10-11-12-13-14-15-16-17-18-19-20-27(34)42-24-23-31-26(33)21-22-32-29(36)28(35)30(2,3)25-40-41(37,38)39-4/h19-20,28,35H,5-18,21-25H2,1-4H3,(H,31,33)(H,32,36)(H,37,38)/b20-19+/t28-/m0/s1
ocdcaACP	ocdcaPPT	octadecanoyl-PPT	InChI=1S/C30H59N2O8PS/c1-5-6-7-8-9-10-11-12-13-14-15-16-17-18-19-20-27(34)42-24-23-31-26(33)21-22-32-29(36)28(35)30(2,3)25-40-41(37,38)39-4/h28,35H,5-25H2,1-4H3,(H,31,33)(H,32,36)(H,37,38)/t28-/m0/s1
cdec3eACP	cdec3ePPT	cis-3-decenoyl-PPT	InChI=1S/C22H41N2O8PS/c1-5-6-7-8-9-10-11-12-19(26)34-16-15-23-18(25)13-14-24-21(28)20(27)22(2,3)17-32-33(29,30)31-4/h10-11,20,27H,5-9,12-17H2,1-4H3,(H,23,25)(H,24,28)(H,29,30)/b11-10-/t20-/m1/s1
3ocddec5eACP	3ocddec5ePPT	3-oxo-cis-5-dodecenoyl-PPT	InChI=1S/C24H43N2O9PS/c1-5-6-7-8-9-10-11-12-19(27)17-21(29)37-16-15-25-20(28)13-14-26-23(31)22(30)24(2,3)18-35-36(32,33)34-4/h10-11,22,30H,5-9,12-18H2,1-4H3,(H,25,28)(H,26,31)(H,32,33)/b11-10-/t22-/m1/s1
3hcddec5eACP	3hcddec5ePPT	(3R)-hydroxy-(5Z)-dodecenoyl-PPT	InChI=1S/C24H45N2O9PS/c1-5-6-7-8-9-10-11-12-19(27)17-21(29)37-16-15-25-20(28)13-14-26-23(31)22(30)24(2,3)18-35-36(32,33)34-4/h10-11,19,22,27,30H,5-9,12-18H2,1-4H3,(H,25,28)(H,26,31)(H,32,33)/b11-10-/t19-,22+/m0/s1
t3c5ddeceACP	t3c5ddecePPT	(2E,5Z)-dodec-2,5-dienoyl-PPT	InChI=1S/C24H43N2O8PS/c1-5-6-7-8-9-10-11-12-13-14-21(28)36-18-17-25-20(27)15-16-26-23(30)22(29)24(2,3)19-34-35(31,32)33-4/h10-11,13-14,22,29H,5-9,12,15-19H2,1-4H3,(H,25,27)(H,26,30)(H,31,32)/b11-10-,14-13+/t22-/m1/s1
cddec5eACP	cddec5ePPT	(5Z)-dodecenoyl-PPT	InChI=1S/C24H45N2O8PS/c1-5-6-7-8-9-10-11-12-13-14-21(28)36-18-17-25-20(27)15-16-26-23(30)22(29)24(2,3)19-34-35(31,32)33-4/h10-11,22,29H,5-9,12-19H2,1-4H3,(H,25,27)(H,26,30)(H,31,32)/b11-10-/t22-/m1/s1
3ocmrs7eACP	3ocmrs7ePPT	3-oxo-(7Z)-tetradecenoyl-PPT	InChI=1S/C26H47N2O9PS/c1-5-6-7-8-9-10-11-12-13-14-21(29)19-23(31)39-18-17-27-22(30)15-16-28-25(33)24(32)26(2,3)20-37-38(34,35)36-4/h10-11,24,32H,5-9,12-20H2,1-4H3,(H,27,30)(H,28,33)(H,34,35)/b11-10-/t24-/m1/s1
3hcmrs7eACP	3hcmrs7ePPT	3R-hydroxy-(7Z)-tetradecenoyl-PPT	InChI=1S/C26H49N2O9PS/c1-5-6-7-8-9-10-11-12-13-14-21(29)19-23(31)39-18-17-27-22(30)15-16-28-25(33)24(32)26(2,3)20-37-38(34,35)36-4/h10-11,21,24,29,32H,5-9,12-20H2,1-4H3,(H,27,30)(H,28,33)(H,34,35)/b11-10-/t21-,24+/m0/s1
t3c7mrseACP	t3c7mrsePPT	(2E,7Z)-tetradeca-2,7-dienoyl-PPT	InChI=1S/C26H47N2O8PS/c1-5-6-7-8-9-10-11-12-13-14-15-16-23(30)38-20-19-27-22(29)17-18-28-25(32)24(31)26(2,3)21-36-37(33,34)35-4/h10-11,15-16,24,31H,5-9,12-14,17-21H2,1-4H3,(H,27,29)(H,28,32)(H,33,34)/b11-10-,16-15+/t24-/m1/s1
tdeACP	tdePPT	(7Z)-tetradecenoyl-PPT	InChI=1S/C26H49N2O8PS/c1-5-6-7-8-9-10-11-12-13-14-15-16-23(30)38-20-19-27-22(29)17-18-28-25(32)24(31)26(2,3)21-36-37(33,34)35-4/h10-11,24,31H,5-9,12-21H2,1-4H3,(H,27,29)(H,28,32)(H,33,34)/b11-10-/t24-/m1/s1
3ocpalm9eACP	3ocpalm9ePPT	3-oxo-(9Z)-hexadecenoyl-PPT	InChI=1S/C28H51N2O9PS/c1-5-6-7-8-9-10-11-12-13-14-15-16-23(31)21-25(33)41-20-19-29-24(32)17-18-30-27(35)26(34)28(2,3)22-39-40(36,37)38-4/h10-11,26,34H,5-9,12-22H2,1-4H3,(H,29,32)(H,30,35)(H,36,37)/b11-10-/t26-/m1/s1
3hcpalm9eACP	3hcpalm9ePPT	(3R)-hydroxy-(9Z)-hexadecenoyl-PPT	InChI=1S/C28H53N2O9PS/c1-5-6-7-8-9-10-11-12-13-14-15-16-23(31)21-25(33)41-20-19-29-24(32)17-18-30-27(35)26(34)28(2,3)22-39-40(36,37)38-4/h10-11,23,26,31,34H,5-9,12-22H2,1-4H3,(H,29,32)(H,30,35)(H,36,37)/b11-10-/t23-,26+/m0/s1
t3c9palmeACP	t3c9palmePPT	(2E,9Z)-hexadeca-2,9-dienoyl-PPT	InChI=1S/C28H51N2O8PS/c1-5-6-7-8-9-10-11-12-13-14-15-16-17-18-25(32)40-22-21-29-24(31)19-20-30-27(34)26(33)28(2,3)23-38-39(35,36)37-4/h10-11,17-18,26,33H,5-9,12-16,19-23H2,1-4H3,(H,29,31)(H,30,34)(H,35,36)/b11-10-,18-17+/t26-/m1/s1
hdeACP	hdePPT	(9Z)-hexadecenoyl-PPT	InChI=1S/C28H53N2O8PS/c1-5-6-7-8-9-10-11-12-13-14-15-16-17-18-25(32)40-22-21-29-24(31)19-20-30-27(34)26(33)28(2,3)23-38-39(35,36)37-4/h10-11,26,33H,5-9,12-23H2,1-4H3,(H,29,31)(H,30,34)(H,35,36)/b11-10-/t26-/m1/s1
3ocvac11eACP	3ocvac11ePPT	3-oxo-(11Z)-octadecenoyl-PPT	InChI=1S/C30H55N2O9PS/c1-5-6-7-8-9-10-11-12-13-14-15-16-17-18-25(33)23-27(35)43-22-21-31-26(34)19-20-32-29(37)28(36)30(2,3)24-41-42(38,39)40-4/h10-11,28,36H,5-9,12-24H2,1-4H3,(H,31,34)(H,32,37)(H,38,39)/b11-10-/t28-/m1/s1
3hcvac11eACP	3hcvac11ePPT	(3R,11Z)-hydroxyoctadecenoyl-PPT	InChI=1S/C30H57N2O9PS/c1-5-6-7-8-9-10-11-12-13-14-15-16-17-18-25(33)23-27(35)43-22-21-31-26(34)19-20-32-29(37)28(36)30(2,3)24-41-42(38,39)40-4/h10-11,25,28,33,36H,5-9,12-24H2,1-4H3,(H,31,34)(H,32,37)(H,38,39)/b11-10-/t25-,28+/m0/s1
t3c11vaceACP	t3c11vacePPT	(2E,11Z)-octadeca-2,11-dienoyl-PPT	InChI=1S/C30H55N2O8PS/c1-5-6-7-8-9-10-11-12-13-14-15-16-17-18-19-20-27(34)42-24-23-31-26(33)21-22-32-29(36)28(35)30(2,3)25-40-41(37,38)39-4/h10-11,19-20,28,35H,5-9,12-18,21-25H2,1-4H3,(H,31,33)(H,32,36)(H,37,38)/b11-10-,20-19+/t28-/m1/s1
octeACP	octePPT	(11Z)-octadecenoyl-PPT	InChI=1S/C30H57N2O8PS/c1-5-6-7-8-9-10-11-12-13-14-15-16-17-18-19-20-27(34)42-24-23-31-26(33)21-22-32-29(36)28(35)30(2,3)25-40-41(37,38)39-4/h10-11,28,35H,5-9,12-25H2,1-4H3,(H,31,33)(H,32,36)(H,37,38)/b11-10-/t28-/m1/s1
ACP	PPTCH3	phosphopantetheine-CH3	InChI=1S/C12H25N2O7PS/c1-12(2,8-21-22(18,19)20-3)10(16)11(17)14-5-4-9(15)13-6-7-23/h10,16,23H,4-8H2,1-3H3,(H,13,15)(H,14,17)(H,18,19)/t10-/m0/s1
grxrd	grxrd_active_site	glutaredoxin_reduced_active_site	InChI=1S/C22H33N5O5S2/c1-23-17(12-34)22(32)27-9-3-4-18(27)21(31)25-15(10-13-5-7-14(28)8-6-13)20(30)26-16(11-33)19(29)24-2/h5-8,15-18,23,28,33-34H,3-4,9-12H2,1-2H3,(H,24,29)(H,25,31)(H,26,30)/t15-,16?,17?,18+/m0/s1
grxox	grxox_active_site	glutaredoxin_oxidised_active_site	InChI=1S/C22H31N5O5S2/c1-23-17-12-34-33-11-16(19(29)24-2)26-20(30)15(10-13-5-7-14(28)8-6-13)25-21(31)18-4-3-9-27(18)22(17)32/h5-8,15-18,23,28H,3-4,9-12H2,1-2H3,(H,24,29)(H,25,31)(H,26,30)/t15-,16?,17?,18+/m0/s1
